# Supplementary material for: Oral administration of Lactobacillus plantarum 299v modulates gene expression in the ileum of pigs: prediction of crosstalk between intestinal immune cells and sub-mucosal adipocytes
Source: Genes Nutr. 2015 Apr 11;10(3):10. doi: 10.1007/s12263-015-0461-7 (PMC4393378; doi:10.1007/s12263-015-0461-7)
Supplement: Supplementary file 1 — Supplementary material 1 (XLSX 83 kb) [file 12263_2015_461_MOESM1_ESM.xlsx]

## Sheet: S1
Table S1	Comparison between L. plantarum v299 and PBS treated pigs.
	Differential expressed probes (Oligo-ID) were selected when their ratio of expression, L. plantarum over PBS, was 2-fold higher (FC >2) or 2-fold lower (FC < 0.5). The reader may retrieve lists of gene-symbols representing up- or down-regulated genes by sorting using the up/down header.
Oligo-ID	Description	Gene Symbol	FC L. plantarum over PBS	up / down
Ssc.16603.1.A1_at	Alpha-2-macroglobulin	A2M	0.395	down
Ssc.22158.1.S1_at	GENE ID: 84945 ABHD13 | abhydrolase domain containing 13 [Homo sapiens]	ABHD13	2.048	up
Ssc.19571.1.S1_at	GENE ID: 63874 ABHD4 | abhydrolase domain containing 4 [Homo sapiens]	ABHD4	0.476	down
Ssc.24372.1.S1_at	GENE ID: 26027 ACOT11 | acyl-CoA thioesterase 11 [Homo sapiens]	ACOT11	0.245	down
Ssc.31183.1.S1_at	GENE ID: 92370 ACPL2 | acid phosphatase-like 2 [Homo sapiens]	ACPL2	2.039	up
Ssc.10316.1.S1_at	XP_215761.3 PREDICTED: similar to Actin, cytoplasmic 2 (Gamma-actin) [Rattus norvegicus]	ACTG2	0.208	down
Ssc.11171.1.S1_at	NP_000013.2 adenosine deaminase; adenosine aminohydrolase [Homo sapiens]	ADA	0.0781	down
Ssc.16051.1.S1_at	cellular disintegrin precursor	ADAM9	2.23	up
Ssc.11216.1.A1_at	GENE ID: 2334 AFF2 | AF4/FMR2 family, member 2 [Homo sapiens]	AFF2	6.457	up
Ssc.4891.1.A1_at	XP_535637.1 PREDICTED: similar to hypothetical protein MGC11324 [Canis familiaris]	AGPAT9	0.436	down
Ssc.4804.1.S1_at	GENE ID: 183 AGT | angiotensinogen (serpin peptidase inhibitor, clade A, member8) [Homo sapiens]	AGT	0.449	down
Ssc.17611.1.S1_at	GENE ID: 203 AK1 | adenylate kinase 1 [Homo sapiens]	AK1	0.484	down
Ssc.29811.1.A1_at	GENE ID: 11217 AKAP2 | A kinase (PRKA) anchor protein 2 [Homo sapiens]	AKAP2	2.55	up
Ssc.4152.1.A1_at	GENE ID: 1645 AKR1C1 | aldo-keto reductase family 1, member C1 (dihydrodiol dehydrogenase 1; 20-alpha (3-alpha)-hydroxysteroid dehydrogenase) [Homo sapiens]	AKR1C1	0.214	down
Ssc.24986.1.S1_at	NP_000680.2 aldehyde dehydrogenase 1A1; aldehyde dehydrogenase 1, soluble; aldehyde dehydrogenase, liver cytosolic; ALDH class 1; acetaldehyde dehydrogenase 1; retinal dehydrogenase 1 [Homo sapiens]	ALDH1A1	0.452	down
Ssc.8831.1.S1_at	Alpha-amylase	AMY2B	2.795	up
Ssc.16620.1.A1_at	GENE ID: 91526 ANKRD44 | ankyrin repeat domain 44 [Homo sapiens]	ANKRD44	2.507	up
Ssc.11028.1.S1_at	GENE ID: 196527 ANO6 | anoctamin 6 [Homo sapiens]	ANO6	0.5	down
Ssc.21823.1.S1_at	GENE ID: 378708 APITD1 | apoptosis-inducing, TAF9-like domain 1 [Homo sapiens]	APITD1	2.773	up
Ssc.1039.1.S1_at	Apolipoprotein C-III	APOC3	0.241	down
Ssc.23221.1.S1_at	ovarian and testicular apolipoprotein N	ApoN	2.671	up
Ssc.15398.1.A1_at	GENE ID: 257106 ARHGAP30 | Rho GTPase activating protein 30 [Homo sapiens]	ARHGAP30	2.002	up
Ssc.8501.2.A1_at	GENE ID: 10550 ARL6IP5 | ADP-ribosylation-like factor 6 interacting protein 5	ARL6IP5	2.168	up
Ssc.26717.1.S1_at	XP_538116.1 PREDICTED: similar to armadillo repeat containing, X-linked 5 [Canis familiaris]	ARMCX6	2.982	up
Ssc.24979.1.S1_at	NP_005709.1 actin related protein 2/3 complex subunit 4; Arp2/3 protein complex subunit p20; actin related protein 2/3 complex, subunit 4 (20 kD) [Homo sapiens]	ARPC4	2.051	up
Ssc.27198.1.A1_at	XP_531821.1 PREDICTED: similar to Ankyrin repeat and SOCS box containing protein 3 (ASB-3) [Canis familiaris]	ASB3	2.886	up
Ssc.20050.1.S1_at	GENE ID: 55723 ASF1B | ASF1 anti-silencing function 1 homolog B (S. cerevisiae)	ASF1B	2.011	up
Ssc.10994.1.S1_at	GENE ID: 259266 ASPM | asp (abnormal spindle) homolog, microcephaly associated	ASPM	2.208	up
Ssc.29706.1.A1_at	GENE ID: 29028 ATAD2 | ATPase family, AAA domain containing 2 [Homo sapiens]	ATAD2	2.87	up
Ssc.7780.1.A1_at	XP_516792.1 PREDICTED: similar to ataxia telangiectasia and Rad3 related protein; Seckel syndrome; Rad3 related protein; FRAP-related protein-1; protein kinase ATR [Pan troglodytes]	ATR	2.982	up
Ssc.30777.3.A1_at	NP_064620.2 HMG-BOX transcription factor BBX; x 001 protein [Homo sapiens]	BBX	2.214	up
Ssc.15518.1.A1_at	GENE ID: 604 BCL6 | B-cell CLL/lymphoma 6 [Homo sapiens]	BCL6	3.235	up
Ssc.6980.1.A1_at	NP_066273.1 B-cell CLL/lymphoma 7A; B-cell CLL/lymphoma-7 [Homo sapiens]	BCL7A	3.286	up
Ssc.8242.1.S1_at	XP_537997.1 PREDICTED: similar to BCL-6 corepressor long isoform [Canis familiaris]	BCOR	2.363	up
Ssc.432.1.S1_at	apoptosis inhibitor survivin	BIRC5	2.146	up
Ssc.837.1.A1_at	GENE ID: 671 BPI | bactericidal/permeability-increasing protein [Homo sapiens]	BPI	0.141	down
Ssc.8960.1.A1_at	GENE ID: 671 BPI | bactericidal/permeability-increasing protein [Homo sapiens]	BPI	0.147	down
Ssc.25505.1.S1_at	XP_537586.1 PREDICTED: similar to fetal Alzheimer antigen isoform 2 [Canis familiaris]	BPTF	2.938	up
Ssc.24877.1.S1_at	GENE ID: 54014 BRWD1 | bromodomain and WD repeat domain containing 1	BRWD1	2.141	up
Ssc.9715.1.A1_at	GENE ID: 54014 BRWD1 | bromodomain and WD repeat domain containing 1	BRWD1	2.291	up
Ssc.19103.1.A1_at	GENE ID: 54014 BRWD1 | bromodomain and WD repeat domain containing 1	BRWD1	2.337	up
Ssc.7195.1.A1_at	GENE ID: 699 BUB1 | budding uninhibited by benzimidazoles 1 homolog (yeast	BUB1	2.399	up
Ssc.7190.1.S1_at	NP_001202.3 BUB1 budding uninhibited by benzimidazoles 1 homolog beta; budding uninhibited by benzimidazoles 1 (yeast homolog), beta; hBUBR1 [Homo sapiens]	BUB1B	2.109	up
Ssc.18894.1.S1_a_at	ID: 404550 C16orf74 | chromosome 16 open reading frame 74 [Homo sapiens]	C16orf74	2.187	up
Ssc.26703.1.S1_at	GENE ID: 388272 C16orf87 | chromosome 16 open reading frame 87 [Homo sapiens]	C16orf87	2.793	up
Ssc.5983.1.A1_at	GENE ID: 55732 C1orf112 | chromosome 1 open reading frame 112 [Homo sapiens]	C1orf112	2.464	up
Ssc.7785.1.S1_at	GENE ID: 84417 C2orf40 | chromosome 2 open reading frame 40 [Homo sapiens]	C2orf40	2.391	up
Ssc.22487.1.S1_at	GENE ID: 84417 C2orf40 | chromosome 2 open reading frame 40 [Homo sapiens]	C2orf40	3.416	up
Ssc.5309.1.S1_at	GENE ID: 56941 C3orf37 | chromosome 3 open reading frame 37 [Homo sapiens]	C3orf37	2.45	up
Ssc.21805.1.S1_at	GENE ID: 725 C4BPB | complement component 4 binding protein, beta	C4BPB	0.361	down
Ssc.21490.1.S1_a_at	GENE ID: 616791 C5H12orf45 | chromosome 5 open reading frame, human C12orf46	C5H12orf46	2.049	up
Ssc.5538.1.S1_at	GENE ID: 760 CA2 | carbonic anhydrase II [Homo sapiens]	CA2	0.0296	down
Ssc.429.1.A1_at	calbindin D-9k	CALB3	0.074	down
Ssc.5846.1.S1_at	calpain II	CAPN2	0.433	down
Ssc.6861.1.A1_at	GENE ID: 55259 CASC1 | cancer susceptibility candidate 1 [Homo sapiens]	CASC1	2.097	up
Ssc.4956.1.A1_at	GENE ID: 787969 CASC5 | cancer susceptibility candidate 5 [Bos taurus]	CASC5	2.069	up
Ssc.28320.1.S1_at	GENE ID: 23468 CBX5 | chromobox homolog 5 [Homo sapiens]	CBX5	2.73	up
Ssc.1375.1.A1_at	GENE ID: 23468 CBX5 | chromobox homolog 5 [Homo sapiens]	CBX5	6.762	up
Ssc.30798.1.A1_at	XP_536372.1 PREDICTED: similar to cell-cycle and apoptosis regulatory protein 1 [Canis familiaris]	CCAR1	2.714	up
Ssc.27029.1.S1_at	GENE ID: 152137 CCDC50 | coiled-coil domain containing 50 [Homo sapiens]	CCDC50	2.223	up
Ssc.16533.1.S1_at	GENE ID: 152137 CCDC50 | coiled-coil domain containing 50 [Homo sapiens]	CCDC50	2.287	up
Ssc.22545.1.A1_at	XP_518092.1 PREDICTED: similar to hypothetical protein FLJ20364 [Pan troglodytes]	CCDC99	2.093	up
Ssc.717.1.S1_at	cholecystokinin	CCK	0.279	down
Ssc.29100.1.S1_at	Chemokine CCL28	CCL28	0.444	down
Ssc.14182.1.A1_at	XP_535499.1 PREDICTED: similar to cyclin B2 [Canis familiaris]	CCNB2	2.357	up
Ssc.11752.1.A1_s_at	GENE ID: 958 CD40 | CD40 molecule, TNF receptor superfamily member 5	CD40	2.133	up
Ssc.12584.1.A1_at	GENE ID: 509801 CD79B | CD79b molecule, immunoglobulin-associated beta	CD79B	4.142	up
Ssc.21280.2.A1_at	GENE ID: 996 CDC27 | cell division cycle 27 homolog (S. cerevisiae)	CDC27	2.356	up
Ssc.5721.1.S1_at	NP_003495.1 CDC45-like; CDC45 (cell division cycle 45, S.cerevisiae, homolog)-like; cell division cycle 45-like 2; CDC45-related protein [Homo sapiens]	CDC45	2.057	up
Ssc.29855.1.A1_at	GENE ID: 83879 CDCA7 | cell division cycle associated 7 [Homo sapiens]	CDCA7	2.125	up
Ssc.75.1.S1_at	cadherin 5	CDH5	0.459	down
Ssc.16532.1.S1_at	XP_522432.1 PREDICTED: similar to Cell division protein kinase 2 (p33 protein kinase) [Pan troglodytes]	CDK2	2.006	up
Ssc.15404.1.S1_at	GENE ID: 505284 CENPH | centromere protein H [Bos taurus]	CENPH	2.37	up
Ssc.10723.1.A1_at	GENE ID: 512877 CENPI | centromere protein I [Bos taurus]	CENPI	2.006	up
Ssc.21647.1.A1_at	GENE ID: 55165 CEP55 | centrosomal protein 55kDa [Homo sapiens]	CEP55	2.018	up
Ssc.8270.1.S1_at	XP_533972.1 PREDICTED: similar to translokin [Canis familiaris]	CEP57	6.377	up
Ssc.13669.1.A1_at	GENE ID: 387119 CEP85L | centrosomal protein 85kDa-like [Homo sapiens]	CEP85L	2.703	up
Ssc.10460.1.S1_at	GENE ID: 629 CFB | complement factor B [Homo sapiens]	CFB	0.342	down
Ssc.10460.2.S1_at	GENE ID: 629 CFB | complement factor B [Homo sapiens]	CFB	0.47	down
Ssc.27353.1.A1_at	GENE ID: 8208 CHAF1B | chromatin assembly factor 1, subunit B (p60)	CHAF1B	2.587	up
Ssc.15718.1.A1_at	chromogranin B	CHGB	0.471	down
Ssc.7730.1.A1_at	GENE ID: 26586 CKAP2 | cytoskeleton associated protein 2 [Homo sapiens]	CKAP2	2.464	up
Ssc.11992.1.A1_at	complement cytolysis inhibitor	CLU	2.207	up
Ssc.9013.1.S1_at	h1-calponin	CNN1	0.262	down
Ssc.31040.1.A1_at	GENE ID: 57472 CNOT6 | CCR4-NOT transcription complex, subunit 6 [Homo sapiens]	CNOT6	2.228	up
Ssc.20714.1.S1_at	XP_341192.2 PREDICTED: similar to CCR4-NOT transcription complex, subunit 6-like [Rattus norvegicus]	CNOT6L	2.307	up
Ssc.31124.1.S1_at	XP_519927.1 PREDICTED: similar to collagen type XIV [Pan troglodytes]	COL14A1	0.413	down
Ssc.1091.1.S1_at	type I collagen alpha 1 chain	COL1A1	0.43	down
Ssc.11302.1.S2_at	type III collagen	COL3A1	0.469	down
Ssc.25208.2.S1_at	GENE ID: 10087 COL4A3BP | collagen, type IV, alpha 3 (Goodpasture antigen)	COL4A3BP	2.754	up
Ssc.26358.2.S1_at	XP_415184.1 PREDICTED: similar to Coronin 1C (Coronin 3) (hCRNN4) [Gallus gallus]	CORO1C	2.129	up
Ssc.27429.1.A1_at	XP_420779.1 PREDICTED: similar to cytoplasmic polyadenylation element binding protein 2 isoform A [Gallus gallus]	CPEB2	2.424	up
Ssc.4560.1.S1_at	XP_416086.1 PREDICTED: similar to CPSF6 protein [Gallus gallus]	CPSF6	2.326	up
Ssc.8475.1.A1_at	GENE ID: 11052 CPSF6 | cleavage and polyadenylation specific factor 6, 68kDa	CPSF6	2.423	up
Ssc.15327.1.S1_at	GENE ID: 1380 CR2 | complement component (3d/Epstein Barr virus) receptor 2	CR2	3.782	up
Ssc.19873.1.S1_at	GENE ID: 64764 CREB3L2 | cAMP responsive element binding protein 3-like 2	CREB3L2	0.474	down
Ssc.19873.2.S1_at	GENE ID: 64764 CREB3L2 | cAMP responsive element binding protein 3-like 2	CREB3L2	0.489	down
Ssc.19288.2.S1_at	GENE ID: 84699 CREB3L3 | cAMP responsive element binding protein 3-like 3	CREB3L3	0.355	down
Ssc.19288.1.S1_at	GENE ID: 513010 CREB3L3 | cAMP responsive element binding protein 3-like 4	CREB3L3	0.384	down
Ssc.31167.1.S1_at	NP_057070.2 cytokine receptor-like factor 3 [Homo sapiens]	CRLF3	2.314	up
Ssc.1904.2.S1_at	XP_542067.1 PREDICTED: similar to CTL2 gene [Canis familiaris]	CTL2	2.104	up
Ssc.14524.1.S1_at	cathepsin L	CTSL2	0.491	down
Ssc.18574.1.A1_at	XP_507653.1 PREDICTED: similar to CUGBP2 protein [Pan troglodytes]	CUGBP2	2.248	up
Ssc.8624.1.A1_at	GENE ID: 57703 CWC22 | CWC22 spliceosome-associated protein homolog (S. cerevisiae) [Homo sapiens]	CWC22	2.129	up
Ssc.22002.2.A1_at	GENE ID: 10563 CXCL13 | chemokine (C-X-C motif) ligand 13 [Homo sapiens]	CXCL13	2.278	up
Ssc.22002.1.S1_at	GENE ID: 10563 CXCL13 | chemokine (C-X-C motif) ligand 13 [Homo sapiens]	CXCL13	2.585	up
Ssc.7176.1.A1_at	chemokine (C-X-C motif) receptor 4	CXCR4	2.682	up
Ssc.24253.1.S1_at	GENE ID: 26999 CYFIP2 | cytoplasmic FMR1 interacting protein 2 [Homo sapiens]	CYFIP2	2.166	up
Ssc.4617.1.S1_at	vitamin D3 25-Hydroxylase	CYP24A1	0.43	down
Ssc.16124.1.S1_a_at	cytochrome P450 C42 (human ortholog; CYP2C18)	CYP2C18	0.295	down
Ssc.206.1.S1_at	cytochrome P450 2C49 (human ortholog; CYP2C8)	CYP2C8	0.0597	down
Ssc.204.1.S1_at	cytochrome P450 3A29 (human ortholog; CYP3A5)	CYP3A5	0.386	down
Ssc.7577.1.A1_at	GENE ID: 167227 DCP2 | DCP2 decapping enzyme homolog (S. cerevisiae)	DCP2	2.022	up
Ssc.6301.1.S1_at	dopa decarboxylase	DDC	0.465	down
Ssc.7089.1.A1_at	NP_031867.1 DEAD (Asp-Glu-Ala-Asp) box polypeptide 6 [Mus musculus]	DDX6	4.348	up
Ssc.18731.1.A1_at	GENE ID: 10260 DENND4A | DENN/MADD domain containing 4A [Homo sapiens]	DENND4A	3.027	up
Ssc.7594.1.A1_at	NP_060839.1 DEP domain containing 1B; HBxAg transactivated protein 1 [Homo sapiens]	DEPDC1B	2.549	up
Ssc.24.1.S1_at	muscle-specific intermediate filament desmin	DES	0.468	down
Ssc.7139.1.S1_at	GENE ID: 1719 DHFR | dihydrofolate reductase [Homo sapiens]	DHFR	2.1	up
Ssc.20812.1.S1_at	GENE ID: 9787 DLGAP5 | discs, large (Drosophila) homolog-associated protein 7	DLGAP5	2.086	up
Ssc.19504.1.A1_at	GENE ID: 9787 DLGAP5 | discs, large (Drosophila) homolog-associated protein 6	DLGAP5	2.206	up
Ssc.19393.1.S1_at	NP_015568.1 deleted in malignant brain tumors 1 isoform b precursor [Homo sapiens]	DMBT1	0.178	down
Ssc.16454.1.S1_at	NP_033610.1 DnaJ (Hsp40) homolog, subfamily C, member 2 isoform 2 [Mus musculus]	Dnajc2	2.535	up
Ssc.24344.1.S1_at	DNA methyltransferase 1	DNMT1	2.189	up
Ssc.24344.1.S1_a_at	DNA methyltransferase 1	DNMT1	2.641	up
Ssc.33.1.S1_at	dual oxidase 2	DUOX2	0.107	down
Ssc.19928.1.S1_a_at	GENE ID: 1854 DUT | deoxyuridine triphosphatase [Homo sapiens]	DUT	2.13	up
Ssc.25763.1.A1_at	NP_006132.1 dynein, cytoplasmic, light intermediate polypeptide 2 [Homo sapiens]	DYNC1LI2	2.762	up
Ssc.18577.1.S1_at	XP_537131.1 PREDICTED: similar to regulatory erythroid kinase long form [Canis familiaris]	DYRK3	2.237	up
Ssc.18577.2.A1_at	XP_537131.1 PREDICTED: similar to regulatory erythroid kinase long form [Canis familiaris]	DYRK3	3.028	up
Ssc.10498.1.A1_at	GENE ID: 55840 EAF2 | ELL associated factor 2 [Homo sapiens]	EAF2	3.514	up
Ssc.15309.2.S1_at	GENE ID: 1879 EBF1 | early B-cell factor 1 [Homo sapiens]	EBF1	2.964	up
Ssc.5226.1.S1_at	XP_515506.1 PREDICTED: hypothetical proteinXP_515506 [Pan troglodytes]	EHBP1	3.07	up
Ssc.24035.1.S1_at	NP_036286.2 eukaryotic translation initiation factor 2C, 2; argonaute 2 [Homo sapiens]	EIF2C2	2.503	up
Ssc.24035.2.A1_at	NP_036286.2 eukaryotic translation initiation factor 2C, 2; argonaute 2 [Homo sapiens]	EIF2C2	4.476	up
Ssc.11669.1.S1_at	GENE ID: 143244 EIF5AL1 | eukaryotic translation initiation factor 5A-like 2	EIF5AL1	2.617	up
Ssc.19431.1.S1_at	GENE ID: 5169 ENPP3 | ectonucleotide pyrophosphatase/phosphodiesterase 4	ENPP3	0.239	down
Ssc.18886.2.A1_at	GENE ID: 57634 EP400 | E1A binding protein p400 [Homo sapiens]	EP400	3.549	up
Ssc.8203.1.S1_at	epoxide hydrolase	EPHX1	0.292	down
Ssc.25832.1.S1_at	GENE ID: 51575 ESF1 | ESF1, nucleolar pre-rRNA processing protein	ESF1	2.147	up
Ssc.26417.1.S1_at	NP_057733.2 chromosome 20 open reading frame 6 [Homo sapiens]	ESF1	2.573	up
Ssc.6041.2.A1_at	NP_001008345.1 eukaryotic translation termination factor 1 (predicted) [Rattus norvegicus]	ETF1	2.453	up
Ssc.22097.1.A1_at	NP_001981.2 eyes absent 3 isoform a [Homo sapiens]	EYA3	2.041	up
Ssc.5073.1.A1_at	XP_532733.1 PREDICTED: similar to Enhancer of zeste homolog 2 (ENX-1) [Canis familiaris]	EZH3	2.013	up
Ssc.16525.1.S1_at	intestinal fatty acid binding protein	FABP2	0.46	down
Ssc.1477.1.A1_at	GENE ID: 284611 FAM102B | family with sequence similarity 102, member B	FAM102B	2.147	up
Ssc.11151.1.A1_at	GENE ID: 510095 FAM208A | family with sequence similarity 208, member A	FAM208A	2.024	up
Ssc.5375.2.A1_a_at	GENE ID: 23272 FAM208A | family with sequence similarity 208, member A	FAM208A	2.573	up
Ssc.30669.1.A1_at	GENE ID: 131177 FAM3D | family with sequence similarity 3, member D	FAM3D	0.303	down
Ssc.7641.1.S1_at	XP_371269.1 PREDICTED: similar to RIKEN cDNA 2900024C23 [Homo sapiens]	FAM69A	2.74	up
Ssc.21217.1.A1_at	GENE ID: 101060656 LOC101060656 | protein FAM72D-like [Homo sapiens]	FAM72D	3.088	up
Ssc.11164.2.S1_a_at	NP_059490.1 polymerase (DNA directed), gamma [Mus musculus]	FANCI	2.207	up
Ssc.24858.1.S1_at	GENE ID: 26271 FBXO5 | F-box protein 5 [Homo sapiens]	FBXO5	2.587	up
Ssc.6130.1.S1_at	GENE ID: 23291 FBXW11 | F-box and WD repeat domain containing 11 [Homo sapiens]	FBXW11	2.011	up
Ssc.17978.1.S1_at	GENE ID: 8857 FCGBP | Fc fragment of IgG binding protein [Homo sapiens]	FCGBP	0.467	down
Ssc.25256.1.S1_at	NE ID: 9873 FCHSD2 | FCH and double SH3 domains 2 [Homo sapiens]	FCHSD2	2.103	up
Ssc.26819.1.A1_at	XP_543741.1 PREDICTED: similar to FYVE, RhoGEF and PH domain containing 4 [Canis familiaris]	FGD4	2.197	up
Ssc.14463.1.S1_at	four and a half LIM domains 1 protein, isoform C	FHL1C	0.441	down
Ssc.10650.1.A1_at	E ID: 401261 FLJ38717 | FLJ38717 protein [Homo sapiens]	FLJ38717	3.299	up
Ssc.1093.1.A1_at	GENE ID: 8322 FZD4 | frizzled family receptor 4 [Homo sapiens]	FZD4	0.487	down
Ssc.7236.1.A1_at	GENE ID: 8905 AP1S2 | adaptor-related protein complex 1, sigma 2 subunit	FZD4	2.478	up
Ssc.3070.2.A1_at	NP_079985.2 GTPase activating protein and VPS9 domains 1 [Mus musculus]	GAPVD1	2.001	up
Ssc.29758.1.A1_at	XP_044196.6 PREDICTED: DKFZP434C212 protein [Homo sapiens]	GAPVD1	2.289	up
Ssc.3566.2.A1_at	Transcription factor GATA-4	GATA4	0.27	down
Ssc.8552.3.S1_a_at	alpha-1,3-galactosyltransferase	GGTA1	2	up
Ssc.31070.1.S1_at	NP_033175.1 golgi apparatus protein 1 [Mus musculus]	GLG1	2.369	up
Ssc.2873.1.S1_at	G-beta like protein	GNB2L1	0.436	down
Ssc.9069.1.A1_at	GENE ID: 9052 GPRC5A | G protein-coupled receptor, family C, group 5, member A	GPRC5A	0.5	down
Ssc.11742.2.S1_at	Glutathione peroxidase 4	GPX4	2.481	up
Ssc.16377.1.A1_s_at	glutathione S-transferase ; glutathione S-transferase	GSTA2	0.342	down
Ssc.8516.1.A1_at	glutathione S-transferase	GSTA2	0.418	down
Ssc.16377.1.A1_at	glutathione S-transferase	GSTA2	0.451	down
Ssc.28745.1.A1_at	GENE ID: 2983 GUCY1B3 | guanylate cyclase 1, soluble, beta 3 [Homo sapiens	GUCY1B3	2.679	up
Ssc.9541.1.A1_at	XP_515904.1 PREDICTED: similar to Histone acetyltransferase type B catalytic subunit [Pan troglodytes]	HAT1	2.321	up
Ssc.19940.1.S1_at	GENE ID: 115106 HAUS1 | HAUS augmin-like complex, subunit 1 [Homo sapiens]	HAUS1	2.309	up
Ssc.22548.1.S1_at	NP_078787.1 chromosome 4 open reading frame 15 [Homo sapiens]	HAUS3	2.166	up
Ssc.25890.1.S1_at	XP_514571.1 PREDICTED: hemopoietic cell kinase [Pan troglodytes]	HCK	2.265	up
Ssc.7910.1.A1_at	XP_543938.1 PREDICTED: similar to helicase, lymphoid-specific [Canis familiaris]	HELLS	3.269	up
Ssc.18455.1.A1_at	XP_536913.1 PREDICTED: similar to HIRA interacting protein 3 [Canis familiaris]	HIRIP3	2.225	up
Ssc.21298.1.A1_at	GENE ID: 6596 HLTF | helicase-like transcription factor [Homo sapiens]	HLTF	2.306	up
Ssc.226.1.S1_at	non-histone protein HMG2	HMGB2	2.023	up
Ssc.14479.1.S1_at	hydroxymethylglutaryl-CoA synthase	HMGCS2	0.375	down
Ssc.30010.1.A1_at	GENE ID: 3181 HNRNPA2B1 | heterogeneous nuclear ribonucleoprotein A2/B1	HNRNPA2B1	2.019	up
Ssc.25162.1.S1_at	NP_919223.1 heterogeneous nuclear ribonucleoprotein A3 [Homo sapiens]	HNRNPA3	2.957	up
Ssc.3216.2.A1_at	NP_062543.1 heterogeneous nuclear ribonucleoprotein H2; heterogeneous nuclear ribonucleoprotein H' [Homo sapiens]	HNRNPH2	2.804	up
Ssc.16767.1.S1_at	NP_001524.1 heterogeneous nuclear ribonucleoprotein L [Homo sapiens]	HNRNPK	2.118	up
Ssc.13232.2.A1_s_at	Homo sapiens homeobox B7 (HOXB7) gene, partial cds	HOXB7	3.298	up
Ssc.13232.2.A1_at	Homo sapiens homeobox B7 (HOXB7) gene, partial cds	HOXB7	3.495	up
Ssc.2635.1.S1_at	Hydroxysteroid 11-beta dehydrogenase 2	HSD11B2	0.499	down
Ssc.7654.1.A1_at	NP_068814.2 heat shock 70kDa protein 2; Heat-shock 70kD protein-2; heat shock 70kD protein 2 [Homo sapiens]	HSPA2	2.27	up
Ssc.21138.3.S1_a_at	XP_519090.1 PREDICTED: similar to HUS1 checkpoint protein; HUS1 (S. pombe) checkpoint homolog; hus1+-like protein [Pan troglodytes]	HUS1	2.378	up
Ssc.26932.2.A1_at	NP_078825.2 hypothetical protein FLJ21127 [Homo sapiens]	HVCN1	2.282	up
Ssc.16359.2.S1_s_at	Immunoglobulin E epsilon chain precursor ; Ig gamma 2b chain constant region	IGG2B	0.498	down
Ssc.15481.1.S1_at	GENE ID: 22806 IKZF3 | IKAROS family zinc finger 3 (Aiolos) [Homo sapiens]	IKZF3	2.004	up
Ssc.13657.1.A1_at	GENE ID: 22806 IKZF3 | IKAROS family zinc finger 3 (Aiolos) [Homo sapiens]	IKZF3	2.482	up
Ssc.19063.1.S1_at	GENE ID: 3635 INPP5D | inositol polyphosphate-5-phosphatase, 145kDa	INPP5D	2.144	up
Ssc.29938.1.A1_at	NP_065799.1 KIAA1287 protein [Homo sapiens]	INTS2	4.252	up
Ssc.15892.1.S1_at	potassium channel protein beta subunit	KCNAB2	3.139	up
Ssc.10064.2.A1_at	NP_001003299.1 calcium activated potassium channel beta subunit protein [Canis familiaris]	KCNMB1	0.41	down
Ssc.7218.1.A1_at	GENE ID: 9768 KIAA0101 | KIAA0101 [Homo sapiens]	KIAA0101	2.246	up
Ssc.22114.1.S1_at	GENE ID: 9665 KIAA0430 | KIAA0430 [Homo sapiens]	KIAA0430	2.072	up
Ssc.8766.1.A1_at	GENE ID: 1062 CENPE | centromere protein E, 312kDa [Homo sapiens]	KIAA0494	2.132	up
Ssc.4648.1.S1_at	GENE ID: 23240 KIAA0922 | KIAA0922 [Homo sapiens]	KIAA0922	2.097	up
Ssc.7361.2.S1_at	GENE ID: 3832 KIF11 | kinesin family member 11 [Homo sapiens]	KIF11	2.144	up
Ssc.30748.1.S1_at	GENE ID: 3832 KIF11 | kinesin family member 11 [Homo sapiens]	KIF11	2.274	up
Ssc.7361.1.A1_at	GENE ID: 3832 KIF11 | kinesin family member 11 [Homo sapiens]	KIF11	2.341	up
Ssc.8424.1.A1_at	GENE ID: 23046 KIF21B | kinesin family member 21B [Homo sapiens]	KIF21B	2.104	up
Ssc.2099.1.S1_at	XP_535528.1 PREDICTED: similar to kinesin family member 23 isoform 1 [Canis familiaris]	KIF23	2.124	up
Ssc.2154.3.S1_a_at	XP_532606.1 PREDICTED: similar to Kinesin-like protein KIF2C (Mitotic centromere-associated kinesin) (MCAK) (Kinesin-like protein 6) [Canis familiaris]	KIF2C	2.078	up
Ssc.21169.1.S1_at	GENE ID: 54800 KLHL24 | kelch-like 24 (Drosophila) [Homo sapiens]	KLHL24	2.478	up
Ssc.23774.2.S1_at	NP_002289.1 L-plastin; plastin 2; Lymphocyte cytosolic protein-1 (plasmin) [Homo sapiens]	LCP1	2.405	up
Ssc.16566.1.S1_at	GENE ID: 3938 LCT | lactase [Homo sapiens]	LCT	0.27	down
Ssc.24549.1.S1_at	NP_000225.1 DNA ligase I [Homo sapiens]	LIG1	2.08	up
Ssc.19823.1.A1_at	XP_535022.1 PREDICTED: similar to actin-binding LIM protein 1 isoform c [Canis familiaris]	LIMA1	2.044	up
Ssc.19823.2.S1_at	XP_535022.1 PREDICTED: similar to actin-binding LIM protein 1 isoform c [Canis familiaris]	LIMA1	2.054	up
Ssc.19823.3.S1_at	XP_535022.1 PREDICTED: similar to actin-binding LIM protein 1 isoform c [Canis familiaris]	LIMA1	2.131	up
Ssc.21730.1.S1_at	XP_531892.1 PREDICTED: similar to Lamin B1 [Canis familiaris]	LMNB1	2.868	up
Ssc.12966.1.S1_at	NP_989602.1 LIM domain only 2 (rhombotin-like 1) [Gallus gallus]	LMO2	3.211	up
Ssc.26175.1.S1_at	GENE ID: 100296105 LOC100296105 | uncharacterized LOC100296105 [Bos taurus]	LOC100190915	0.297	down
Ssc.4160.1.A1_at	GENE ID: 100996657 LOC100996657 | serine/arginine-rich splicing factor 10-like	LOC100996657	2.525	up
Ssc.11009.1.A1_at	GENE ID: 344887 LOC344887 | NmrA-like family domain containing 1 pseudogene	LOC344887	0.296	down
Ssc.24418.1.A1_at	GENE ID: 506707 LOC506707 | zona pellucida sperm-binding protein 3 receptor-like [Bos taurus] (10 or fewer PubMed links)	LOC506707	2.719	up
Ssc.9835.1.A1_at	GENE ID: 116064 LRRC58 | leucine rich repeat containing 58 [Homo sapiens]	LRRC58	2.349	up
Ssc.15277.1.S1_at	NP_002332.1 lymphotoxin-beta isoform a; tumor necrosis factor C [Homo sapiens]	LTB	3.276	up
Ssc.23404.1.S1_at	lymphocyte antigen 86	LY86	2.363	up
Ssc.670.2.S1_at	Lysozyme	LYZ	0.474	down
Ssc.7079.1.A1_at	GENE ID: 378938 MALAT1 | metastasis associated lung adenocarcinoma transcript 2	MALAT1	3.203	up
Ssc.20353.1.S1_at	GENE ID: 378938 MALAT1 | metastasis associated lung adenocarcinoma transcript 1	MALAT1	3.552	up
Ssc.29140.1.A1_at	GENE ID: 4124 MAN2A1 | mannosidase, alpha, class 2A, member 1 [Homo sapiens]	MAN2A1	2.098	up
Ssc.27652.1.A1_at	GENE ID: 4124 MAN2A1 | mannosidase, alpha, class 2A, member 1 [Homo sapiens]	MAN2A1	2.164	up
Ssc.3574.2.A1_at	GENE ID: 9448 MAP4K4 | mitogen-activated protein kinase kinase kinase kinase 5	MAP4K4	2.463	up
Ssc.7936.2.A1_at	GENE ID: 10982 MAPRE2 | microtubule-associated protein, RP/EB family, member 3	MAPRE2	2.533	up
Ssc.5962.2.S1_a_at	NP_003918.1 methyl-CpG binding domain protein 2 isoform 1 [Homo sapiens]	MBD1	2.581	up
Ssc.1081.2.S1_at	GENE ID: 4154 MBNL1 | muscleblind-like splicing regulator 1 [Homo sapiens]	MBNL1	2.438	up
Ssc.3152.1.A1_at	GENE ID: 54799 MBTD1 | mbt domain containing 1 [Homo sapiens]	MBTD1	2.044	up
Ssc.27572.1.S1_at	NP_071415.1 methylcrotonoyl-Coenzyme A carboxylase 2 (beta); biotin carboxylase; non-biotin containing subunit of 3-methylcrotonyl-CoA carboxylase [Homo sapiens]	MCCC2	2.405	up
Ssc.7202.1.A1_at	NP_005906.2 minichromosome maintenance protein 6; DNA replication licensing factor MCM6; minichromosome maintenance deficient (mis5, S. pombe) 6 [Homo sapiens]	MCM2	2.21	up
Ssc.29428.1.A1_at	NP_002379.2 minichromosome maintenance protein 3; cervical cancer proto-oncogene 5; hRlf beta subunit; replication licensing factor, beta subunit; DNA polymerase alpha holoenzyme-associated protein P1; DNA replication factor MCM3; minichromosome maintenance deficient (S. cerevisiae) 3 [Homo sapiens]	MCM3	2.472	up
Ssc.6969.1.A1_at	XP_531668.1 PREDICTED: similar to nuclear protein double minute 1 [Canis familiaris]	MDM1	2.294	up
Ssc.7761.1.A1_at	NP_005232.1 ecotropic viral integration site 1; oncogene EVI1 [Homo sapiens]	MECOM	0.289	down
Ssc.22750.1.S1_at	GENE ID: 2122 MECOM | MDS1 and EVI1 complex locus [Homo sapiens]	MECOM	0.366	down
Ssc.14421.1.A1_at	GENE ID: 4204 MECP2 | methyl CpG binding protein 2 (Rett syndrome)	MECP2	2.066	up
Ssc.21263.1.S1_at	XP_512521.1 PREDICTED: similar to Myocyte-specific enhancer factor 2B (Serum response factor-like protein 2) (XMEF2) (RSRFR2) [Pan troglodytes]	MEF2B	2.543	up
Ssc.20635.2.S1_at	XP_574154.1 PREDICTED: similar to Methionine aminopeptidase 2 (MetAP 2) (Peptidase M 2) (Initiation factor 2 associated 67 kDa glycoprotein) (p67) (p67eIF2) [Rattus norvegicus]	METAP2	2.279	up
Ssc.11660.1.A1_at	XP_516052.1 PREDICTED: similar to hepatocellular carcinoma-associated antigen HCA557b [Pan troglodytes]	METTL21A	2.517	up
Ssc.373.1.S1_at	matrix Gla protein	MGP	2.577	up
Ssc.2953.1.A1_at	NP_061817.1 chromosome 21 open reading frame 45; FAPP1-associated protein 1 [Homo sapiens]	MIS18	2.086	up
Ssc.14376.1.A1_at	GENE ID: 117178 SSX2IP | synovial sarcoma, X breakpoint 2 interacting protein	MIS18BP1	2.212	up
Ssc.5411.1.S1_at	GENE ID: 55320 MIS18BP1 | MIS18 binding protein 1 [Homo sapiens]	MIS18BP1	2.575	up
Ssc.16013.1.S1_at	matrix metalloproteinase 1 (type I collagenase)	MMP1	0.486	down
Ssc.14264.1.A1_at	GENE ID: 143098 MPP7 | membrane protein, palmitoylated 7 (MAGUK p55 subfamily member 7) [Homo sapiens]	MPP7	2.234	up
Ssc.25270.1.S1_at	XP_538482.1 PREDICTED: similar to DNA mismatch repair protein Msh2 [Canis familiaris]	MSH2	2.26	up
Ssc.24063.1.S1_at	XP_531814.1 PREDICTED: similar to DNA mismatch repair protein MSH6 (MutS-alpha 160 kDa subunit) (G/T mismatch binding protein) (GTBP) (GTMBP) (p160) [Canis familiaris]	MSH6	2.137	up
Ssc.8803.1.A1_at	GENE ID: 51765 MST4 | serine/threonine protein kinase MST4	MST4	2.314	up
Ssc.7380.1.A1_at	GENE ID: 51765 MST4 | serine/threonine protein kinase MST4 [Homo sapiens]	MST4	2.967	up
Ssc.6819.1.A1_at	NP_031384.1 putative DNA binding protein [Homo sapiens]	MTF2	2.172	up
Ssc.22204.2.A1_at	GENE ID: 54545 MTMR12 | myotubularin related protein 12 [Homo sapiens]	MTMR12	2.061	up
Ssc.7771.1.A1_at	GENE ID: 4603 MYBL1 | v-myb myeloblastosis viral oncogene homolog (avian)-like	MYBL1	4.714	up
Ssc.1843.1.S1_at	NP_002457.1 MYB-related protein B; v-myb avian myeloblastosis viral oncogene homolog-like 2 [Homo sapiens]	MYBL2	2.055	up
Ssc.10392.1.A1_at	XP_511852.1 PREDICTED: similar to nonmuscle myosin heavy chain [Pan troglodytes]	MYH10	0.385	down
Ssc.12421.1.A1_at	XP_420407.1 PREDICTED: similar to transcriptional coactivator tubedown-100 isoform 1; putative N-acetyltransferase; gastric cancer antigen Ga19 [Gallus gallus]	NAA15	3.827	up
Ssc.14238.2.S1_at	GENE ID: 4673 NAP1L1 | nucleosome assembly protein 1-like 1 [Homo sapiens]	NAP1L1	2.055	up
Ssc.14238.1.S1_a_at	GENE ID: 4673 NAP1L1 | nucleosome assembly protein 1-like 1 [Homo sapiens]	NAP1L1	2.306	up
Ssc.3802.1.S1_at	GENE ID: 4673 NAP1L1 | nucleosome assembly protein 1-like 1 [Homo sapiens	NAP1L1	2.872	up
Ssc.2683.1.S1_at	NP_690869.1 neural precursor cell expressed, developmentally down-regulated 1 [Homo sapiens]	NEDD1	2.207	up
Ssc.14425.1.A1_at	GENE ID: 51199 NIN | ninein (GSK3B interacting protein) [Homo sapiens	NIN	2.227	up
Ssc.27633.1.S1_at	NP_005376.2 natural killer-tumor recognition sequence [Homo sapiens]	NKTR	2.866	up
Ssc.29025.1.A1_at	GENE ID: 55035 NOL8 | nucleolar protein 8 [Homo sapiens]	NOL8	2.905	up
Ssc.1142.1.S1_at	GENE ID: 1728 NQO1 | NAD(P)H dehydrogenase, quinone 1 [Homo sapiens]	NQO1	0.236	down
Ssc.17287.1.A1_at	GENE ID: 9315 NREP | neuronal regeneration related protein homolog (rat)	NREP	2.115	up
Ssc.27407.1.A1_at	GENE ID: 8204 NRIP1 | nuclear receptor interacting protein 1 [Homo sapiens]	NRIP1	2.708	up
Ssc.25023.1.S1_at	XP_536145.1 PREDICTED: similar to Cell division cycle associated 1 [Canis familiaris]	NUF2	3.279	up
Ssc.26180.1.S1_at	GENE ID: 4969 OGN | osteoglycin [Homo sapiens]	OGN	0.492	down
Ssc.24722.1.S1_at	NP_004144.2 origin recognition complex, subunit 1; origin recognition complex, subunit 1, S. cerevisiae, homolog-like; origin recognition complex 1; replication control protein 1; origin recognition complex, subunit 1 (yeast homolog)-like [Homo sapiens]	ORC1	2.109	up
Ssc.27522.1.S1_at	GENE ID: 26031 OSBPL3 | oxysterol binding protein-like 3 [Homo sapiens]	OSBPL3	2.751	up
Ssc.5470.1.S1_at	GENE ID: 114882 OSBPL8 | oxysterol binding protein-like 8 [Homo sapiens]	OSBPL8	2.192	up
Ssc.10917.1.A1_at	GENE ID: 55074 OXR1 | oxidation resistance 1 [Homo sapiens]	OXR1	2.305	up
Ssc.18705.1.A1_at	GENE ID: 10914 PAPOLA | poly(A) polymerase alpha	PAPOLA	2.167	up
Ssc.10430.1.A1_at	GENE ID: 9060 PAPSS2 | 3'-phosphoadenosine 5'-phosphosulfate synthase 3	PAPSS2	0.383	down
Ssc.18844.1.S1_at	GENE ID: 84552 PARD6G | par-6 partitioning defective 6 homolog gamma	PARD6G	2.491	up
Ssc.20404.1.S1_at	XP_547506.1 PREDICTED: similar to Poly [ADP-ribose] polymerase-1 (PARP-1) (ADPRT) (NAD(+) ADP-ribosyltransferase-1) (Poly[ADP-ribose] synthetase-1) [Canis familiaris]	PARP1	2.254	up
Ssc.9387.1.A1_at	Proliferating cell nuclear antigen-like (PCNA) mRNA, partial sequence	PCNA	2.241	up
Ssc.11281.1.A1_at	GENE ID: 5179 PENK | proenkephalin [Homo sapiens]	PENK	0.392	down
Ssc.835.1.S1_at	GENE ID: 5216 PFN1 | profilin 1 [Homo sapiens]	PFN1	2.696	up
Ssc.28465.1.S1_at	XP_574644.1 PREDICTED: similar to phosphoglucomutase 5 [Rattus norvegicus]	PGM5	0.479	down
Ssc.13323.2.S1_at	NP_005057.1 splicing factor proline/glutamine rich (polypyrimidine tract binding protein associated); splicing factor proline/glutamine rich (polypyrimidine tract-binding protein-associated); PTB-associated splicing factor [Homo sapiens]	PHF17	2.204	up
Ssc.29922.1.S1_at	GENE ID: 84295 PHF6 | PHD finger protein 6 [Homo sapiens]	PHF6	2.535	up
Ssc.31110.1.A1_at	GENE ID: 84295 PHF6 | PHD finger protein 6 [Homo sapiens]	PHF6	3.391	up
Ssc.30838.2.A1_at	NP_060404.3 pleckstrin homology domain interacting protein [Homo sapiens]	PHIP	2.129	up
Ssc.30838.1.A1_at	NP_060404.3 pleckstrin homology domain interacting protein [Homo sapiens]	PHIP	2.872	up
Ssc.15988.1.S1_at	trappin 8 / elafin family member protein	PI3	0.0403	down
Ssc.15989.1.S1_at	trappin 8 / elafin family member protein	PI3	0.357	down
Ssc.10983.2.S1_at	NP_666306.2 phosphatidylinositol-binding clathrin assembly protein [Mus musculus]	PICALM	2.142	up
Ssc.16006.1.S1_at	poly-Ig receptor	PIGR	0.252	down
Ssc.25372.1.S1_at	GENE ID: 5284 PIGR | polymeric immunoglobulin receptor [Homo sapiens]	PIGR	0.288	down
Ssc.5296.1.A1_at	NP_689522.2 phosphoinositide-3-kinase adaptor protein 1; B cell adaptor protein; 1810044J04Rik [Homo sapiens]	PIK3AP1	2.584	up
Ssc.10754.1.A1_at	GENE ID: 5295 PIK3R1 | phosphoinositide-3-kinase, regulatory subunit 1 (alpha)	PIK3R1	2.376	up
Ssc.7559.1.A1_at	GENE ID: 200576 PIKFYVE | phosphoinositide kinase, FYVE finger containing	PIKFYVE	2.219	up
Ssc.13177.1.A1_at	GENE ID: 26207 PITPNC1 | phosphatidylinositol transfer protein, cytoplasmic 2	PITPNC2	2.506	up
Ssc.349.1.S1_at	protein kinase C beta 1	PKC	2.161	up
Ssc.22078.1.A1_at	GENE ID: 8399 PLA2G10 | phospholipase A2, group X [Homo sapiens]	PLA2G10	0.39	down
Ssc.6676.1.S1_at	GENE ID: 509228 PLAC8 | placenta-specific 8 [Bos taurus]	PLAC8	0.224	down
Ssc.24329.1.A1_at	NP_758489.1 phospholipase C, gamma 2 [Mus musculus]	PLCG2	3.183	up
Ssc.7990.1.A1_at	GENE ID: 59339 PLEKHA2 | pleckstrin homology domain containing, family A, (phosphoinositide binding specific) member 2 [Homo sapiens]	PLEKHA2	2.209	up
Ssc.1878.1.S1_at	GENE ID: 84725 PLEKHA8 | pleckstrin homology domain containing, family A	PLEKHA8	3.247	up
Ssc.3879.1.S1_at	NP_005752.1 plexin C1; receptor for virally-encoded semaphorin; plexin (semaphorin receptor) [Homo sapiens]	PLXNC1	2.394	up
Ssc.4119.1.A1_at	NP_116259.1 chromosome 6 open reading frame 111; SR rich protein [Homo sapiens]	PNISR	2.387	up
Ssc.25410.1.S1_at	GENE ID: 25845 PP7080 | uncharacterized LOC25845 [Homo sapiens]	PP7080	0.49	down
Ssc.14475.3.S1_a_at	peroxisome proliferator-activated receptor gamma 2	PPARG	0.316	down
Ssc.16456.1.S1_at	NP_004783.2 peptidyl-prolyl isomerase G (cyclophilin G); Clk-associating RS-cyclophilin [Homo sapiens]	PPIG	2.005	up
Ssc.6525.2.A1_at	130 kDa regulatory subunit of myosin phosphatase	PPP1R12A	2.007	up
Ssc.6525.1.S1_at	130 kDa regulatory subunit of myosin phosphatase	PPP1R12A	2.044	up
Ssc.22180.2.S1_at	NP_000938.2 DNA primase large subunit, 58kDa; DNA primase subunit p58; primase polypeptide 2A; primase, polypeptide 2A (58kD) [Homo sapiens]	PRIM2	2.156	up
Ssc.4792.1.A1_at	Protein kinase C beta 2	PRKCB1	2.61	up
Ssc.15357.1.S1_at	GENE ID: 23683 PRKD3 | protein kinase D3 [Homo sapiens]	PRKD3	2.558	up
Ssc.25107.2.A1_at	XP_537196.1 PREDICTED: similar to KIAA1096 protein [Canis familiaris]	PRRC2C	2.683	up
Ssc.298.1.S1_at	enteropeptidase, light chain (L chain)	PRSS7	0.0404	down
Ssc.19400.2.A1_at	NP_000438.1 presenilin 2 isoform 1; Alzheimer's disease 3-like [Homo sapiens]	PSENEN	3.364	up
Ssc.16113.1.S1_at	low-affinity Na-dependent glucose cotransporter	PSGLT2	0.331	down
Ssc.1539.1.S1_at	NP_150091.2 PC4 and SFRS1 interacting protein 1; transcriptional coactivator p52/p75; PC4 and SFRS1 interacting protein 2 [Homo sapiens]	PSIP1	2.885	up
Ssc.28551.1.S1_at	NP_150091.2 PC4 and SFRS1 interacting protein 1; transcriptional coactivator p52/p75; PC4 and SFRS1 interacting protein 2 [Homo sapiens]	PSIP1	2.902	up
Ssc.21216.2.A1_a_at	GENE ID: 5691 PSMB3 | proteasome (prosome, macropain) subunit, beta type, 3	PSMB3	2.125	up
Ssc.15296.3.S1_at	GENE ID: 5691 PSMB3 | proteasome (prosome, macropain) subunit, beta type, 3	PSMB3	2.565	up
Ssc.12475.1.A1_at	GENE ID: 5723 PSPH | phosphoserine phosphatase [Homo sapiens]	PSPH	0.469	down
Ssc.14490.1.S1_at	NADP dependent leukotriene b4 12-hydroxydehydrogenase	PTGR1	0.471	down
Ssc.3364.3.A1_at	XP_417702.1 PREDICTED: similar to pumilio homolog 1; pumilio (Drosophila) homolog 1 [Gallus gallus]	PUM1	2.612	up
Ssc.6670.1.A1_at	NP_631882.1 solute carrier family 39 (metal ion transporter), member 6 [Mus musculus]	PYCR2	2.156	up
Ssc.21958.1.S1_at	GENE ID: 9444 QKI | QKI, KH domain containing, RNA binding [Homo sapiens]	QKI	2.891	up
Ssc.21178.1.S1_at	GENE ID: 5874 RAB27B | RAB27B, member RAS oncogene family [Homo sapiens]	RAB27B	0.446	down
Ssc.17391.2.S1_at	XP_509422.1 PREDICTED: similar to RAB35, member RAS oncogene family [Pan troglodytes]	RAB35	2.005	up
Ssc.19229.1.S1_at	NP_055672.2 expressed in hematopoietic cells, heart, liver [Homo sapiens]	RABGAP1L	2.242	up
Ssc.21236.1.S1_at	GENE ID: 55103 RALGPS2 | Ral GEF with PH domain and SH3 binding motif 3	RALGPS2	2.188	up
Ssc.26573.1.S1_at	GENE ID: 55103 RALGPS2 | Ral GEF with PH domain and SH3 binding motif 3	RALGPS2	2.927	up
Ssc.11787.2.A1_at	GENE ID: 9770 RASSF2 | Ras association (RalGDS/AF-6) domain family member 2	RASSF2	2.733	up
Ssc.11258.1.A1_at	XP_542904.1 PREDICTED: similar to KIAA0168 [Canis familiaris]	RASSF2	2.751	up
Ssc.11787.1.S1_at	GENE ID: 9770 RASSF2 | Ras association (RalGDS/AF-6) domain family member 3	RASSF3	3.188	up
Ssc.16129.1.S1_at	retinol binding protein 2, cellular	RBP2	0.174	down
Ssc.11037.1.S1_at	NP_061185.1 RCC1-like [Homo sapiens]	RCC2	2.193	up
Ssc.26058.1.S1_at	GENE ID: 83998 REG4 | regenerating islet-derived family, member 4	REG4	0.37	down
Ssc.8818.1.A1_at	XP_534500.1 PREDICTED: similar to Activator 1 38 kDa subunit (Replication factor C 38 kDa subunit) (A1 38 kDa subunit) (RF-C 38 kDa subunit) (RFC38) (Replication factor C subunit 3) [Canis familiaris]	RFC3	2.295	up
Ssc.23963.1.S1_at	GENE ID: 28984 RGCC | regulator of cell cycle [Homo sapiens]	RGCC	2.854	up
Ssc.9000.1.S1_at	GENE ID: 23433 RHOQ | ras homolog family member Q [Homo sapiens]	RHOQ	2.106	up
Ssc.20472.1.S1_at	GENE ID: 11035 RIPK3 | receptor-interacting serine-threonine kinase 3	RIPK3	0.417	down
Ssc.2212.1.S1_at	XP_534303.1 PREDICTED: similar to RING finger protein 13 [Canis familiaris]	RNF13	2.458	up
Ssc.8589.1.S1_at	XP_547257.1 PREDICTED: similar to KIAA1839 protein [Canis familiaris]	RNPC3	2.01	up
Ssc.8589.2.S1_a_at	XP_547257.1 PREDICTED: similar to KIAA1839 protein [Canis familiaris]	RNPC3	2.754	up
Ssc.24477.1.A1_at	NP_005397.1 Rho-associated, coiled-coil containing protein kinase 1; p160-ROCK [Homo sapiens]	ROCK1	3.612	up
Ssc.16910.1.S1_at	XP_528390.1 PREDICTED: similar to hypothetical protein [Pan troglodytes]	ROD1	2.694	up
Ssc.950.1.S1_at	NP_000987.2 ribosomal protein L35a; 60S ribosomal protein L35a [Homo sapiens]	RPL35A	2.665	up
Ssc.7111.1.A1_at	NP_001025.1 ribonucleotide reductase M2 polypeptide [Homo sapiens]	RRM2	2.115	up
Ssc.24127.1.S1_a_at	NP_056528.2 ribonucleotide reductase M2 B (TP53 inducible); p53-inducible ribonucleotide reductase small subunit 2 homolog [Homo sapiens]	RRM2B	6.188	up
Ssc.16450.1.S1_at	XP_516581.1 PREDICTED: similar to death effector domain-associated factor [Pan troglodytes]	RYBP	2.147	up
Ssc.5467.1.A1_at	GENE ID: 9294 S1PR2 | sphingosine-1-phosphate receptor 2 [Homo sapiens]	S1PR2	2.964	up
Ssc.15959.1.S1_at	GENE ID: 142891 SAMD8 | sterile alpha motif domain containing 8 [Homo sapiens]	SAMD8	2.782	up
Ssc.22183.1.A1_at	GENE ID: 9169 SCAF11 | SR-related CTD-associated factor 11 [Homo sapiens]	SCAF11	2.082	up
Ssc.18447.1.S1_at	GENE ID: 192683 SCAMP5 | secretory carrier membrane protein 5 [Homo sapiens]	SCAMP5	0.482	down
Ssc.6512.1.S1_at	GENE ID: 286133 SCARA5 | scavenger receptor class A, member 5 (putative)	SCARA5	0.44	down
Ssc.22731.1.S1_at	GENE ID: 23541 SEC14L2 | SEC14-like 2 (S. cerevisiae) [Homo sapiens]	SEC14L2	0.381	down
Ssc.19234.1.S1_a_at	GENE ID: 79048 SECISBP2 | SECIS binding protein 2 [Homo sapiens]	SECISBP2	2.169	up
Ssc.29369.1.A1_at	GENE ID: 81611 ANP32E | acidic (leucine-rich) nuclear phosphoprotein 32 family,member E [Homo sapiens]	SELT	2.061	up
Ssc.1837.2.A1_at	NP_033989.2 cell division cycle 10 homolog [Mus musculus]	SEPT7	2.739	up
Ssc.6948.1.A1_at	GENE ID: 5274 SERPINI1 | serpin peptidase inhibitor, clade I (neuroserpin), member 1 [Homo sapiens]	SERPINI1	2.279	up
Ssc.30179.1.A1_at	GENE ID: 7536 SF1 | splicing factor 1 [Homo sapiens]	SF1	2.228	up
Ssc.24957.1.S1_at	GENE ID: 10110 SGK2 | serum/glucocorticoid regulated kinase 2 [Homo sapiens]	SGK2	0.356	down
Ssc.28336.1.A1_at	GENE ID: 9467 SH3BP5 | SH3-domain binding protein 5 (BTK-associated)	SH3BP5	2.056	up
Ssc.25282.1.S1_at	GENE ID: 9467 SH3BP5 | SH3-domain binding protein 5 (BTK-associated)	SH3BP5	2.322	up
Ssc.4430.1.S1_at	GENE ID: 79801 SHCBP1 | SHC SH2-domain binding protein 1 [Homo sapiens]	SHCBP1	2.824	up
Ssc.27187.1.S1_at	GENE ID: 220134 SKA1 | spindle and kinetochore associated complex subunit 1	SKA1	3.292	up
Ssc.16169.1.S1_x_at	MHC class II SLA-DRB1-8 mRNA, exon 2	SLA-DRB1	0.394	down
Ssc.16212.1.A1_s_at	MHC class II SLA-DRB2-2A mRNA, exon 2	SLA-DRB1	0.5	down
Ssc.3451.1.S1_at	GENE ID: 4891 SLC11A2 | solute carrier family 11 (proton-coupled divalent metal ion transporters), member 2 [Homo sapiens]	SLC11A2	0.162	down
Ssc.15335.1.S1_at	GENE ID: 9750 FAM65B | family with sequence similarity 65, member B	SLC13A1	2.82	up
Ssc.26820.1.A1_at	GENE ID: 57181 SLC39A10 | solute carrier family 39 (zinc transporter), member 10 [Homo sapiens]	SLC39A10	2.282	up
Ssc.10437.1.A1_at	GENE ID: 30061 SLC40A1 | solute carrier family 40 (iron-regulated transporter), member 1 [Homo sapiens]	SLC40A1	0.196	down
Ssc.20989.1.A1_at	GENE ID: 30061 SLC40A1 | solute carrier family 40 (iron-regulated transporter),member 1 [Homo sapiens]	SLC40A1	0.247	down
Ssc.25584.1.S1_at	GENE ID: 23446 SLC44A1 | solute carrier family 44, member 1 [Homo sapiens]	SLC44A1	2.376	up
Ssc.25240.1.S1_at	XP_220725.3 PREDICTED: similar to DNA segment, Chr 11, ERATO Doi 18, expressed [Rattus norvegicus]	SLC46A1	0.206	down
Ssc.6080.1.S1_at	antileukoproteinase	SLPI	0.362	down
Ssc.20580.2.S1_at	NP_006416.3 step II splicing factor SLU7 [Homo sapiens]	SLU7	2.07	up
Ssc.11913.1.S1_at	smooth muscle protein 22-alpha	SM22A	0.403	down
Ssc.24402.1.S1_at	GENE ID: 4087 SMAD2 | SMAD family member 2 [Homo sapiens]	SMAD2	2.206	up
Ssc.9911.1.A1_at	NP_064544.1 hypothetical protein DKFZp762K2015 [Homo sapiens]	SMARCAD1	2.054	up
Ssc.24148.1.S1_at	GENE ID: 79677 SMC6 | structural maintenance of chromosomes 6 [Homo sapiens]	SMC6	2.103	up
Ssc.2207.2.S1_a_at	NP_599031.1 smoothelin isoform b [Homo sapiens]	SMTN	0.434	down
Ssc.10995.1.S1_at	GENE ID: 8303 SNN | stannin [Homo sapiens]	SNN	2.823	up
Ssc.489.1.A1_at	GENE ID: 677792 SNORA1 | small nucleolar RNA, H/ACA box 1 [Homo sapiens]	SNORA1	2.493	up
Ssc.17288.3.S1_at	GENE ID: 22938 SNW1 | SNW domain containing 1 [Homo sapiens	SNW1	2.337	up
Ssc.5164.1.S1_at	GENE ID: 22938 SNW1 | SNW domain containing 1 [Homo sapiens	SNW1	2.55	up
Ssc.10906.1.A1_at	GENE ID: 92017 SNX29 | sorting nexin 29 [Homo sapiens]	SNX29	2.569	up
Ssc.25370.1.S1_at	GENE ID: 58533 SNX6 | sorting nexin 6 [Homo sapiens]	SNX6	2.235	up
Ssc.8745.1.A1_at	GENE ID: 6646 SOAT1 | sterol O-acyltransferase 1 [Homo sapiens]	SOAT1	3.214	up
Ssc.1534.1.A1_at	GENE ID: 10580 SORBS1 | sorbin and SH3 domain containing 1 [Homo sapiens]	SORBS2	0.485	down
Ssc.27717.1.S1_at	NP_065726.1 kinetochore protein Spc25 [Homo sapiens]	SPC25	2.033	up
Ssc.28093.1.A1_at	XP_510600.1 PREDICTED: similar to protein regulator of cytokinesis 1 isoform 2; protein regulating cytokinesis 1 [Pan troglodytes]	SPC25	2.076	up
Ssc.20177.1.S1_at	transcription factor PU.1	SPI1	2.241	up
Ssc.19453.1.S1_at	GENE ID: 6689 SPIB | Spi-B transcription factor (Spi-1/PU.1 related)	SPIB	2.1	up
Ssc.26256.1.S1_at	GENE ID: 6690 SPINK1 | serine peptidase inhibitor, Kazal type 1 [Homo sapiens]	SPINK1	0.414	down
Ssc.28283.1.A1_at	GENE ID: 117178 SSX2IP | synovial sarcoma, X breakpoint 2 interacting protein	SSX2IP	4.492	up
Ssc.24874.1.S1_at	GENE ID: 30815 ST6GALNAC6 | ST6 (alpha-N-acetyl-neuraminyl-2,3-beta-galactosyl-1,3)-N-acetylgalactosaminide alpha-2,6-sialyltransferase 6 [Homo sapiens]	ST6GALNAC6	0.494	down
Ssc.11698.1.A1_at	GENE ID: 7903 ST8SIA4 | ST8 alpha-N-acetyl-neuraminide alpha-2,8-sialyltransferase 4 [Homo sapiens]	ST8SIA4	3.1	up
Ssc.30423.1.A1_at	GENE ID: 10735 STAG2 | stromal antigen 2 [Homo sapiens]	STAG3	2.875	up
Ssc.9288.1.A1_at	NP_065850.1 associated molecule with the SH3 domain of STAM (AMSH) like protein; associated molecule with the SH3 domain of STAM (AMSH) - Family Protein [Homo sapiens]	STAM	2.044	up
Ssc.7242.1.A1_at	GENE ID: 27067 STAU2 | staufen, RNA binding protein, homolog 2 (Drosophila)	STAU2	3.182	up
Ssc.7701.1.A1_at	stathmin-1	STMN1	2.102	up
Ssc.29650.1.A1_at	XP_546418.1 PREDICTED: similar to ITM1 protein [Canis familiaris]	STT3A	2.175	up
Ssc.9212.1.A1_at	XP_219262.3 PREDICTED: similar to mKIAA0640 protein [Rattus norvegicus]	SWAP70	2.844	up
Ssc.17635.1.A1_at	NP_075379.1 transmembrane 6 superfamily member 1 [Homo sapiens]	SYN1	2.07	up
Ssc.14232.2.S1_at	XP_518621.1 PREDICTED: similar to Syncrip protein [Pan troglodytes]	SYNCRIP	2.126	up
Ssc.10920.1.S1_a_at	GENE ID: 23336 SYNM | synemin, intermediate filament protein [Homo sapiens]	SYNM	0.278	down
Ssc.1495.1.S1_a_at	XP_419202.1 PREDICTED: similar to transcription elongation factor IIS - mouse [Gallus gallus]	TCEA1	2.06	up
Ssc.10270.1.S1_at	XP_419202.1 PREDICTED: similar to transcription elongation factor IIS - mouse [Gallus gallus]	TCEA1	2.363	up
Ssc.25181.1.S1_at	XP_419202.1 PREDICTED: similar to transcription elongation factor IIS - mouse [Gallus gallus]	TCEA2	5.501	up
Ssc.5396.1.S1_at	GENE ID: 6943 TCF21 | transcription factor 21 [Homo sapiens]	TCF21	0.476	down
Ssc.28646.1.A1_at	GENE ID: 6925 TCF4 | transcription factor 4 [Homo sapiens]	TCF4	2.596	up
Ssc.1745.1.A1_at	GENE ID: 6925 TCF4 | transcription factor 4 [Homo sapiens]	TCF4	3.555	up
Ssc.16234.1.S1_at	haptocorrin	TCN1	0.134	down
Ssc.11006.1.S1_at	GENE ID: 93081 TEX30 | testis expressed 30 [Homo sapiens]	TEX30	2.021	up
Ssc.13499.1.A1_at	GENE ID: 93081 TEX30 | testis expressed 30 [Homo sapiens]	TEX30	2.343	up
Ssc.650.1.S1_at	pancreatic spasmolytic polypeptide	TFF2	0.466	down
Ssc.19140.1.A1_at	GENE ID: 7048 TGFBR2 | transforming growth factor, beta receptor II (70/80kDa)	TGFBR2	2.018	up
Ssc.27360.1.A1_at	XP_221672.3 PREDICTED: similar to invasion inducing protein [Rattus norvegicus]	TIAM1	2.101	up
Ssc.16634.1.S1_at	Toll-like receptor 9	TLR9	2.896	up
Ssc.18996.1.S1_at	GENE ID: 9032 TM4SF5 | transmembrane 4 L six family member 5 [Homo sapiens]	TM4SF5	0.323	down
Ssc.18996.2.A1_a_at	GENE ID: 9032 TM4SF5 | transmembrane 4 L six family member 5 [Homo sapiens]	TM4SF5	0.324	down
Ssc.9167.1.A1_at	GENE ID: 50999 TMED5 | transmembrane emp24 protein transport domain containing	TMED5	2.027	up
Ssc.31207.1.S1_at	NP_037019.1 thymopoietin [Rattus norvegicus]	TMPO	2.424	up
Ssc.24234.1.A1_at	NP_598892.1 TNF-induced protein [Mus musculus]	TNFAIP8	2.449	up
Ssc.26088.1.A1_at	GENE ID: 608 TNFRSF17 | tumor necrosis factor receptor superfamily, member 17	TNFRSF17	0.497	down
Ssc.9271.1.A1_at	GENE ID: 23112 TNRC6B | trinucleotide repeat containing 6B [Homo sapiens]	TNRC6B	2.654	up
Ssc.2971.1.S1_at	GENE ID: 7145 TNS1 | tensin 1 [Homo sapiens]	TNS1	0.469	down
Ssc.7694.1.A1_at	XP_534266.1 PREDICTED: similar to topoisomerase (DNA) II binding protein 1 [Canis familiaris]	TOPBP1	2.817	up
Ssc.20571.2.S1_a_at	beta-tropomyosin	TPM2	0.342	down
Ssc.20571.1.S1_a_at	beta-tropomyosin	TPM2	0.389	down
Ssc.2896.1.S1_at	GENE ID: 55503 TRPV6 | transient receptor potential cation channel, subfamily V, member 6	TRPV6	0.416	down
Ssc.25387.1.S1_at	XP_031553.8 PREDICTED: U2-associated SR140 protein [Homo sapiens]	U2SURP	2.808	up
Ssc.20992.1.A1_at	XP_341289.2 PREDICTED: similar to ubiquitin-conjugating enzyme E2E 2 (UBC4/5 homolog, yeast) [Rattus norvegicus]	UBE2E2	2.252	up
Ssc.19169.2.S1_at	NP_054895.1 HSPC150 protein similar to ubiquitin-conjugating enzyme [Homo sapiens]	UBE2T	2.143	up
Ssc.19169.1.S1_at	NP_054895.1 HSPC150 protein similar to ubiquitin-conjugating enzyme [Homo sapiens]	UBE2T	2.185	up
Ssc.27995.1.A1_at	GENE ID: 29128 UHRF1 | ubiquitin-like with PHD and ring finger domains 2	UHRF1	2.612	up
Ssc.12415.1.A1_at	GENE ID: 613535 UNC93A | unc-93 homolog A (C. elegans) [Bos taurus]	UNC93A	0.457	down
Ssc.9434.1.A1_at	GENE ID: 7348 UPK1B | uroplakin 1B [Homo sapiens]	UPK1B	2.641	up
Ssc.7866.1.A1_at	XP_513450.1 PREDICTED: ubiquitin specific protease 1 [Pan troglodytes]	USP1	3.887	up
Ssc.7866.1.A1_a_at	XP_513450.1 PREDICTED: ubiquitin specific protease 1 [Pan troglodytes]	USP1	6.785	up
Ssc.27446.1.S1_a_at	XP_514854.1 PREDICTED: similar to ubiquitin specific protease 16 isoform a; ubiquitin processing protease UBP-M; ubiquitin carboxyl-terminal hydrolase 16; ubiquitin thiolesterase 16; deubiquitinating enzyme 16 [Pan troglodytes]	USP21	2.135	up
Ssc.22464.1.S1_at	GENE ID: 84101 USP44 | ubiquitin specific peptidase 44 [Homo sapiens]	USP44	2.069	up
Ssc.16955.1.S1_at	NP_115612.3 ubiquitin specific protease 48; ubiquitin specific protease 31 [Homo sapiens]	USP48	2.49	up
Ssc.5910.1.A1_at	NP_005419.2 vav 1 oncogene; oncogene vav; vav proto-oncogene [Homo sapiens]	VAV1	2.058	up
Ssc.15890.1.S1_at	vanin-1	VNN1	0.381	down
Ssc.13930.1.S1_at	GENE ID: 81552 VOPP1 | vesicular, overexpressed in cancer, prosurvival protein	VOPP1	2.154	up
Ssc.24353.1.S1_at	XP_576097.1 PREDICTED: vaccinia related kinase 1 (predicted) [Rattus norvegicus]	VRK1	2.549	up
Ssc.16496.1.S1_at	GENE ID: 79968 WDR76 | WD repeat domain 76 [Homo sapiens]	WDR76	2.684	up
Ssc.3915.1.A1_at	NP_003381.1 wee1 tyrosine kinase; WEE1+ homolog (S. pombe); wee1-like protein kinase; wee1+ (S. pombe) homolog [Homo sapiens]	WEE1	2.654	up
Ssc.9108.2.S1_at	GENE ID: 58189 WFDC1 | WAP four-disulfide core domain 1 [Homo sapiens]	WFDC1	0.453	down
Ssc.3968.1.S1_at	Epididymal secretory protein E4	WFDC2	0.423	down
Ssc.25523.1.S1_at	XP_532803.1 PREDICTED: hypothetical proteinXP_532803 [Canis familiaris]	WHSC1L1	2.652	up
Ssc.18163.1.A1_at	GENE ID: 54464 XRN1 | 5'-3' exoribonuclease 1 [Homo sapiens]	XRN1	2.029	up
Ssc.30602.1.A1_at	GENE ID: 340152 ZC3H12D | zinc finger CCCH-type containing 12D [Homo sapiens]	ZC3H12D	2.899	up
Ssc.1333.1.A1_at	GENE ID: 23318 ZCCHC11 | zinc finger, CCHC domain containing 11 [Homo sapiens]	ZCCHC11	2.217	up
Ssc.10665.1.A1_at	GENE ID: 7559 ZNF12 | zinc finger protein 12 [Homo sapiens]	ZNF12	3.396	up
Ssc.10023.1.A1_at	GENE ID: 7707 ZNF148 | zinc finger protein 148 [Homo sapiens]	ZNF148	2.151	up
Ssc.30729.1.S1_at	NP_808311.1 zinc finger protein 281 [Mus musculus]	ZNF281	2.479	up
Ssc.24505.1.A1_at	GENE ID: 195828 ZNF367 | zinc finger protein 367 [Homo sapiens]	ZNF367	2.213	up
Ssc.14525.1.S1_at	zona pellucida glycoprotein	ZP3	2.42	up

## Sheet: S2
		Table S2. Enriched pathways, compounds, tissue expression libraries, and transcription binding sites.
		*DAVID pathways (hsa) with a p-value of <0.1 (EASE score) and GeneDecks pathways (KEGG,MLPR, CST, GeneGlobe Pathway Central, Invitrogen, and Ingenuity) with a p-value of <0.05 were retrieved.
		** Associations of genes with chemical compounds with immune modulating properties were retrieved from GeneDecks (p-value of <0.05).
		*** The DAVID "Tissue expression module" was used to map differential expressed genes to tissue and cell expression libraries (GNF_U133A_QUARTILE). Libraries with a p-value < 0.05 were displayed
		**** The DAVID protein interaction module (UCSC_TFBS) was used to make an inventory of transcription factor binding sites in lists of regulated genes. Libraries with a p-value < 0.05 were displayed.
		a Official gene-symbols are presented. Down-regulated genes in list of pathways and compounds are underlined and shown in bold.
		Term	# genes	%	p-value	genesa
		Pathway*
		Cell Cycle / Checkpoint Control	16	4.25532	1.11022e-16	ATR, BUB1B, CDC45, CDK2, KIF11, MCM2, MCM3, MSH2, MSH6, ORC1, PCNA, PRIM2, RCC2, TMPO, VRK1, WEE1
		Cytoskeletal Signaling	13	3.19149	7.72136e-11	ACTG2,DES, GNB2L1, LMNB1, MST4, MYH10, PFN1, PPP1R12A, RCC2, ROCK1, STMN1, TMPO, VAV1
		Cell cycle_Start of DNA replication in early S phase	7	1.8617	6.94321e-10	CBX5, CDC45, CDK2, MCM2, MCM3, ORC1, PRIM2
		Cytoskeleton Regulators	7	1.8617	2.23064e-09	ARPC4, CYFIP2, MAPRE2, PIKFYVE, PPP1R12A, ROCK1, TIAM1
		Lymphocyte Signaling	9	2.39362	2.80847e-09	BCL6, HCK, INPP5D, LCP1, MECOM, NQO1, PLCG2, PSIP1, SPI1
		Cell cycle_Role of APC in cell cycle regulation	7	1.8617	3.29423e-09	BUB1, BUB1B, CCNB2, CDC27, CDK2, FBXO5, ORC1
		Cell cycle_Transition and termination of DNA replication	6	1.59574	1.40216e-08	CDK2, LIG1, MCM2, PCNA, PRIM2, RFC3
		Immune response_BCR pathway	7	1.8617	3.05747e-08	BCL6, CD79B, CR2, INPP5D, PIK3R1, PLCG2, VAV1
		Chromatin Regulation / Acetylation	8	2.12766	6.30109e-08	ASF1B, CBX5, DNMT1, HELLS, HNRNPA2B1, MECP2, PSIP1, TMPO
		Chemokine signaling pathway (GeneDecks-KEGG)	8	2.12766	2.68393e-07	CCL28, CXCL13, CXCR4, HCK, PIK3R1, ROCK1, TIAM1, VAV1
		Immune response _CCR3 signaling in eosinophils	7	1.8617	7.04276e-07	ARPC4, HCK, MYH10, PFN1, PPP1R12A, ROCK1, TIAM1
		Cell cycle_Role of SCF complex in cell cycle regulation	5	1.32979	1.03288e-06	CDC27, CDK2, FBXO5, FBXW11, WEE1
		Leukocyte transendothelial migration (GeneDecks-KEGG)	6	1.59574	1.60474e-06	CDH5, CXCR4, PIK3R1, PLCG2, ROCK1, VAV1
		Focal adhesion (GeneDecks-KEGG)	7	1.8617	3.16676e-06	CAPN2, COL1A1, COL3A1, PIK3R1, PPP1R12A, ROCK1, VAV1
		Cytoskeleton remodeling_Regulation of actin cytoskeleton by Rho GTPases	5	1.32979	6.05054e-06	ARPC4, MYH10, PFN1, PPP1R12A, ROCK1
		Inflammatory Response & Autoimmunity	5	1.32979	6.05054e-06	BCL6, CD40, CXCR4, LTB, TLR9
		Immune response_CD16 signaling in NK cells	6	1.59574	6.16116e-06	ARPC4, INPP5D, PIK3R1, PLA2G10, PLCG2, VAV1
		Cell adhesion Integrin-mediated cell adhesion and migration	5	1.32979	6.53319e-06	ARPC4, COL1A1, MYH10, PPP1R12A, ROCK1
		Cell cycle_Regulation of G1/S transition (part 1)	5	1.32979	7.58864e-06	CDC27, CDK2, FBXW11, SMAD2, TGFBR2
		NFKB Signaling Targets	5	1.32979	8.16402e-06	AGT, CD40, CFB, LTB, NQO1
		hsa04110:Cell cycle	12	3.31492	0.00021973	CDC45, CCNB2, BUB1, PCNA, BUB1B, SMAD2, ATR, MCM2, MCM3, CDC27, CDK2, WEE1
		hsa03030:DNA replication	6	1.65746	0.00169513	RFC3, LIG1, PRIM2, PCNA, MCM2, MCM3
		hsa03430:Mismatch repair	5	1.38122	0.00214475	MSH6, RFC3, MSH2, LIG1, PCNA
		hsa04662:B cell receptor signaling pathway	7	1.9337	0.00987303	CR2, PLCG2, PIK3AP1, CD79B, INPP5D, VAV1, PIK3R1
		hsa03018:RNA degradation	6	1.65746	0.0125013	PAPOLA, DCP2, CNOT6L, XRN1, CNOT6, DDX6
		hsa05210:Colorectal cancer	7	1.9337	0.0166791	MSH6, MSH2, TGFBR2, BIRC5, SMAD2, FZD4, PIK3R1
		hsa04666:Fc gamma R-mediated phagocytosis	8	1.9337	0.0287142	ACTG2, HCK, PLCG2, PIKFYVE, ARPC4, INPP5D, VAV1, PIK3R1
		hsa04672:Intestinal immune network for IgA production	5	1.38122	0.0314771	CXCR4, TNFRSF17, PIGR, CD40, CCL28
		hsa04810:Regulation of actin cytoskeleton	10	2.76243	0.0812447	PFN1, ROCK1, TIAM1, PIKFYVE, CYFIP2, PPP1R12A, ARPC4, VAV1, PIK3R1, MYH10
		hsa00230:Purine metabolism	8	2.20994	0.0816091	ENPP3, RRM2, AK1, PRIM2, GUCY1B3, RRM2B, PAPSS2, ADA
		hsa04115:p53 signaling pathway	5	1.38122	0.0852277	CCNB2, RRM2, RRM2B, ATR, CDK2
		hsa03320:PPAR signaling pathway	5	1.38122	0.0888348	HMGCS2, APOC3, PPARG, FABP2, MMP1
		Compound**
		eicosanoid (pge2)	11	2.7027	2.39626e-07	AGT, BIRC5, CA2, CCK, CD40, CDK2, COL1A1, CXCR4, GPX4, PPARG, TGFBR2
		vitamin d	10	2.457	5.24816e-08	CDK2, CLU, COL1A1, DNMT1, FABP2, MGP, PPARG, SLC13A1, TGFBR2, TRPV6
		retinoic acid	32	7.86241	1e-16	ADA, ALDH1A1, APOC3, ARL6IP5, BCL6, BIRC5, BPI, CA2, CCK, CD40, CDK2, CLU, COL1A1, CXCR4, DES, DNMT1, FABP2, GATA4, GPRC5A, HCK, HELLS, HOXB7, MGP, NRIP1, PENK, PI3, PIGR, PPARG, RBP2, SOAT1, TGFBR2, VAV1
		steroids	20	5	2.86438e-14	AGT, APOC3, BIRC5, CA2, CD40, CLU, CXCR4, DES, DNMT1, GATA4, HSD11B2, LCP1, NRIP1, PENK, PI3, PIK3R1 (PIK3R1), SOAT1, TRPV6, VAV1, EPHX1
		Tissue expression***
		lymphnode_3rd	116	32.0442	2.15357e-13	MEF2B, EIF2C2, NAA15, SYNCRIP, CBX5, WDR76, PSIP1, BCL7A, DNAJC2, ASPM, RPL35A, ROCK1, LIG1, USP1, HNRNPA2B1, SECISBP2, TOPBP1, CD40, WEE1, MAP4K4, RFC3, GAPVD1, MTF2, STMN1, CCDC99, HMGB2, LMNB1, RABGAP1L, MYBL1, MYBL2, MST4, ADA, HNRNPA3, SPC25, VRK1, PSMB3, FBXO5, TCF4, ASF1B, HELLS, CKAP2, OSBPL3, OSBPL8, ATAD2, SNW1, SMAD2, ATR, CDC27, HNRNPH2, DHFR, HOXB7, DCP2, KIAA0922, PI3, PLCG2, PCNA, …
		Thyroid_3rd	99	27.3481	2.05291e-08	SYNCRIP, CNOT6, CBX5, PRIM2, PUM1, STAG3, HIRIP3, PSENEN, BCL7A, ASPM, RPL35A, LIG1, MECP2, TNFRSF17, CD40, TCN1, NKTR, WEE1, MTF2, TNFAIP8, FCHSD2, STMN1, COL1A1, AKAP2, EP400, GLG1, CTSL2, HMGB2, LMNB1, HUS1, ARPC4, MYBL2, ADA, SLC11A2, PFN1, HNRNPK, PSMB3, ASF1B, BCOR, HELLS, CFB, RYBP, VAV1, DCP2, KIAA0922, PI3, CYFIP2, PCNA, DNMT1, TMPO, PARP1, GNB2L1, DUT, LY86, NAP1L1, ZNF12, KIF2C, CDC45,…
		CD4+T-cells_3rd	125	34.5304	4.17693e-08	EIF2C2, LMO2, NAA15, C1ORF112, SYNCRIP, CNOT6, CBX5, PICALM, WDR76, GATA4, PSIP1, HIRIP3, STAM, BCL7A, ASPM, LIG1, USP1, SECISBP2, MECP2, TNFRSF17, TOPBP1, WEE1, MAP4K4, RFC3, GAPVD1, TNS1, MTF2, COL1A1, CTSL2, CCDC99, HMGB2, LMNB1, HUS1, RABGAP1L, ARPC4, MYBL2, HNRNPA3, SLC11A2, SPC25, VRK1, HNRNPK, PSMB3, FBXO5, DYRK3, SKA1, SSX2IP, BCOR, ASF1B, HELLS, CKAP2, OSBPL8, CFB, AK1, RYBP, ATAD2, SNW1…
		ADIPOCYTE_3rd	232	64.0884	0.0144594	MEF2B, EIF2C2, BBX, NAA15, C1ORF112, SYNCRIP, S1PR2, PICALM, WDR76, COL4A3BP, PRIM2, CREB3L2, STAG3, STAM, PSENEN, BCL7A, ROCK1, LIG1, MECP2, CD40, MECOM, NKTR, RFC3, PGM5, GAPVD1, MTF2, FCHSD2, HSD11B2, GLG1, CCDC99, LMNB1, HUS1, MYBL1, MYBL2, MST4, ADA, KCNMB1, HNRNPA3, SLC11A2, TCF21, PFN1, VRK1, UPK1B, FBXO5, SKA1, TCF4, BCOR, IKZF3, OSBPL3, OSBPL8, RYBP, EHBP1, SMAD2, ATR, CDC27, COL14A1, DH…
		PB-CD14+Monocytes_3rd	210	58.011	0.0463147	NAA15, C1ORF112, BBX, SYNCRIP, S1PR2, PICALM, COL4A3BP, PRIM2, CREB3L2, VNN1, STAM, PSENEN, BCL7A, OXR1, ROCK1, LIG1, CD40, MECOM, NKTR, RFC3, PGM5, GAPVD1, MTF2, FCHSD2, HSD11B2, GLG1, CTSL2, CCDC99, LMNB1, HUS1, MYBL2, MST4, ADA, KCNMB1, SLC11A2, HNRNPA3, PFN1, VRK1, UPK1B, FBXO5, TCF4, BCOR, IKZF3, OSBPL3, OSBPL8, TGFBR2, RYBP, EHBP1, SMAD2, ATR, CDC27, DHFR, DCP2, KIAA0922, PI3, PCNA, FCGBP, …
		Transcription binding sites ****
		EVI1+MECOM (regulated in this study)	298	82.3204	6.96134e-08	DYNC1LI2, A2M, EIF2C2, BBX, C1ORF112, NAA15, SYNCRIP, INTS2, OGN, CDCA7, PICALM, WDR76, COL4A3BP, PRIM2, CREB3L2, STAG3, STAM, DEPDC1B, RAB27B, CCAR1, OXR1, ROCK1, MECP2, CD40, MECOM, NKTR, RFC3, GAPVD1, PGM5, RCC2, MTF2, FCHSD2, HSD11B2, WFDC1, CHGB, GLG1, RALGPS2, CCDC99, LMNB1, ENPP3, HUS1, RBP2, MYBL1, MST4, KCNMB1, HNRNPA3, SLC11A2, TCF21, PFN1, VRK1, FAM102B, FBXO5, SKA1, TCF4, BCOR, IKZF3,…
		PPARG (regulated in this study)	275	75.9669	0.0122107	MEF2B, DYNC1LI2, A2M, BBX, C1ORF112, SYNCRIP, INTS2, C16ORF74, S1PR2, PICALM, WDR76, COL4A3BP, PRIM2, CREB3L2, STAG3, VNN1, STAM, PSENEN, DEPDC1B, CREB3L3, BCL7A, RAB27B, CCAR1, OXR1, ROCK1, LIG1, MECP2, CD40, MECOM, NKTR, RFC3, UHRF1, GAPVD1, PGM5, MTF2, FCHSD2, HSD11B2, WFDC1, CHGB, GLG1, RALGPS2, RBP2, MYBL1, MST4, ADA, KCNMB1, HNRNPA3, SLC11A2, PFN1, VRK1, FAM102B, UPK1B, FBXO5, TCF4, BCOR, I…
		GATA (regulated in this study)	178	49.1713	1.56668e-06	SLC44A1, A2M, EIF2C2, LMO2, BBX, NAA15, INTS2, CNOT6, CBX5, S1PR2, OGN, PICALM, TIAM1, COL4A3BP, WDR76, GATA4, CREB3L2, PSIP1, STAG3, CREB3L3, RAB27B, SCAMP5, OXR1, ROCK1, HNRNPA2B1, SECISBP2, MECP2, TOPBP1, MECOM, TNS1, GAPVD1, MTF2, TNFAIP8, FCHSD2, HSD11B2, SLU7, ASB3, SLC40A1, AKAP2, GLG1, RALGPS2, PLXNC1, ENPP3, CLU, RABGAP1L, MST4, KCNMB1, ADA, TCF21, PFN1, VRK1, SSX2IP, ASF1B, BCOR, TCF4, …
		CDP=CUTL1	105	66.879	1.34336e-05	EIF2C2, A2M, DYNC1LI2, LMO2, NAA15, INTS2, CBX5, ESF1, S1PR2, COL4A3BP, GATA4, PUM1, PSIP1, VNN1, STAG3, PSENEN, DEPDC1B, BCL7A, NQO1, DNAJC2, CCAR1, ROCK1, USP1, MGP, TOPBP1, MECOM, NKTR, UHRF1, FAM72D, ASB3, SEPT7, AKAP2, SLC40A1, EP400, RALGPS2, LMNB1, ENPP3, MYBL1, MST4, HNRNPA3, PFN1, VRK1, PSMB3, APOC3, UPK1B, FBXO5, DYRK3, SSX2IP, TCF4, HELLS, OSBPL3, CFB, NUF2, EPHX1, EHBP1, ATAD2, ATR, C…
		PBX1	97	61.7834	0.000254051	MEF2B, EIF2C2, A2M, DYNC1LI2, LMO2, NAA15, INTS2, CBX5, ESF1, COL4A3BP, GATA4, PUM1, PSIP1, VNN1, PSENEN, DEPDC1B, BCL7A, DNAJC2, CCAR1, ROCK1, TOPBP1, MECOM, WEE1, UHRF1, FAM72D, ASB3, SEPT7, AKAP2, SLC40A1, EP400, RALGPS2, LMNB1, ENPP3, RBP2, RRM2B, MST4, SLC11A2, HNRNPA3, PFN1, VRK1, UPK1B, TCF4, HELLS, OSBPL3, CFB, NUF2, EHBP1, ATAD2, SNW1, ATR, C16ORF87, DDX6, HNRNPH2, PENK, PLEKHA8, CXCL13,…
		MEIS1BHOXA9	86	54.7771	0.000606403	EIF2C2, A2M, DYNC1LI2, MALAT1, KCNAB2, REG4, DUOX2, PPARG, NAA15, INTS2, CBX5, ESF1, CXCR4, COL4A3BP, GATA4, PSIP1, PUM1, STAG3, QKI, PSENEN, DEPDC1B, AMY2B, ROCK1, USP1, TOPBP1, MECOM, MBD1, WEE1, NRIP1, BPI, BPTF, EIF5AL1, ASB3, GUCY1B3, SEPT7, SLC40A1, EP400, RALGPS2, LMNB1, ENPP3, RRM2B, MYBL1, TPM2, MST4, STAU2, HNRNPA3, PHIP, PFN1, VRK1, CEP57, PSMB3, UPK1B, FBXO5, BCL6, DYRK3, TCEA2, SSX2I…
		CART1=TRAF4	85	54.1401	9.66382e-05	EIF2C2, DYNC1LI2, LMO2, KCNAB2, PPARG, NAA15, NAP1L1, INTS2, CBX5, ESF1, CXCR4, COL4A3BP, GATA4, PSIP1, PUM1, QKI, PIK3AP1, DEPDC1B, NQO1, DNAJC2, ROCK1, NOL8, USP1, MECOM, MBD1, WEE1, NRIP1, BPTF, FAM72D, ASB3, GUCY1B3, MAPRE2, CA2, AKAP2, SEPT7, SLC40A1, EP400, PRKD3, RALGPS2, CCK, LMNB1, FAM69A, ENPP3, RBP2, RRM2B, MYBL1, MST4, STAU2, HNRNPA3, PHIP, PFN1, VRK1, TCF4, TNRC6B, PAPSS2, ARMCX6, SO…
		SOX5	84	53.5032	0.000298118	A2M, DYNC1LI2, LMO2, PPARG, NAA15, NAP1L1, INTS2, CBX5, ESF1, CXCR4, WDR76, COL4A3BP, GATA4, PSIP1, PUM1, QKI, AMY2B, NQO1, DNAJC2, CCAR1, ROCK1, MGP, TOPBP1, MECOM, WEE1, NRIP1, BPTF, EIF5AL1, FAM72D, ASB3, MAPRE2, CA2, AKAP2, SEPT7, SLC40A1, PRKD3, RALGPS2, FAM69A, ENPP3, RBP2, MYBL1, TPM2, STAU2, HNRNPA3, PHIP, PFN1, SNN, VRK1, PSMB3, BCL6, TCEA2, CNN1, TNRC6B, TCF4, PAPSS2, ARMCX6, SOAT1, OSB…
		HFH1=FOXQ1	80	50.9554	0.000265144	EIF2C2, A2M, DYNC1LI2, MALAT1, LMO2, PPARG, NAA15, INTS2, CBX5, ESF1, GATA4, PSIP1, PUM1, VNN1, QKI, DEPDC1B, NQO1, LTB, CCAR1, ROCK1, USP1, TOPBP1, MECOM, WEE1, NRIP1, BPTF, FAM72D, ASB3, GUCY1B3, AKAP2, SEPT7, SLC40A1, EP400, PRKD3, RALGPS2, ENPP3, RRM2B, MYBL1, MST4, STAU2, HNRNPA3, PHIP, CEP57, PSMB3, FBXO5, BCL6, SSX2IP, TNRC6B, TCF4, PAPSS2, ARMCX6, GSTA2, OSBPL3, SNX29, PLA2G10, NUF2, EHBP…
		LYF=IKZF (regulated in this study)	69	43.949	0.0011801	DYNC1LI2, KCNAB2, FAM3D, LMO2, PPARG, DUOX2, INTS2, CBX5, S1PR2, PSIP1, VNN1, QKI, CREB3L3, NQO1, ROCK1, MGP, TOPBP1, PIGR, MECOM, MBD1, WEE1, NRIP1, BPI, BPTF, EIF5AL1, FAM72D, GUCY1B3, AKAP2, SEPT7, SLC40A1, EP400, LCT, TM4SF5, RALGPS2, FAM69A, ENPP3, RBP2, MYBL1, TPM2, SEC14L2, ADA, HNRNPA3, PSMB3, UPK1B, TCEA2, SKA1, TNRC6B, TCF4, PAPSS2, CR2, CFB, EPHX1, EHBP1, ATAD2, AFF2, C4BPB, DDX6, C2OR…
		FOXO3	53	33.758	0.000886881	PPARG, NAA15, WDR76, GATA4, QKI, DEPDC1B, BCL7A, ROCK1, MECOM, MBD1, NRIP1, FAM72D, GUCY1B3, MAPRE2, ASB3, SEPT7, PRKD3, EP400, RALGPS2, CCK, MST4, STAU2, SLC11A2, HNRNPA3, VRK1, CEP57, PSMB3, UPK1B, TCF4, PAPSS2, ARMCX6, SOAT1, SNX29, OSBPL3, PLA2G10, SWAP70, NUF2, ATAD2, EHBP1, AFF2, DDX6, RASSF3, C2ORF40, ANKRD44, PLEKHA8, CXCL13, ST8SIA4, WHSC1L1, EBF1, DENND4A, EAF2, MYH10, PHF6

## Sheet: S3
Table S3	Type and confidence level of associations between two components of the STITCH network.
	Using the (protein)-protein-chemical interaction webtool STITCH 3.1 beta, associations between the proteins encoded by regulated genes and related chemical compounds were displayed in Fig. 3 with a combined confidence score ≥ 0.4. (medium confidence level).
uploaded genes-compunds	up or down regulated (or alias chemical name)			#node1	node2	neighborhood	fusion	cooccurence	homology	coexpression	experimental	knowledge	textmining	combined_score
BIRC5	up			CDK2	1,25(OH)2D3	0	0	0	0	0	0	0.7	0.819	0.944
CCNB2	up			MGP	retinoic acid	0	0	0	0	0	0	0	0.848	0.848
CD40	up			DNMT1	BIRC5	0	0	0	0	0.344	0	0	0.872	0.91
CDC27	up			CYP24A1	1,25(OH)2D3	0	0	0	0	0	0	0.9	0.969	0.996
CDC45	up			CCNB2	CDC45	0	0	0	0	0.871	0.112	0	0.334	0.913
CDK2	up			BIRC5	CDC45	0	0	0	0	0.922	0	0	0.18	0.932
CLU	up			CLU	1,25(OH)2D3	0	0	0	0	0	0	0.15	0.8	0.824
CXCR4	up			CA2	1,25(OH)2D3	0	0	0	0	0	0	0.15	0.814	0.837
DNMT1	up			BIRC5	CDK2	0	0	0	0	0.506	0.621	0	0.613	0.917
MGP	up			CA2	retinoic acid	0	0	0	0	0	0	0.7	0.8	0.938
TGFBR2	up			ammonia	inosine	0	0	0	0	0	0	0.9	0.331	0.931
ammonia	NH3			CXCR4	adenosine	0	0	0	0	0	0	0	0.818	0.818
ADA	down			PPARG	1,25(OH)2D3	0	0	0	0	0	0	0	0.831	0.831
CA2	down			CDK2	CDC45	0	0	0	0	0.688	0.621	0.9	0.917	0.998
CCK	down			CD40	BIRC5	0	0	0	0	0	0	0	0.874	0.874
CCK	down			adenosine	retinoic acid	0	0	0	0	0	0	0	0.564	0.564
COL1A1	down			COL3A1	COL1A1	0	0	0.521	0.952	0.893	0	0.9	0.732	0.989
COL3A1	down			CDK2	ammonia	0	0	0	0	0	0.9	0	0.1	0.907
CYP24A1	down			ammonia	retinoic acid	0	0	0	0	0	0	0	0.421	0.421
PPARG	down			PPARG	retinoic acid	0	0	0	0	0	0.9	0.7	0.962	0.998
PTGR1	down			adenosine	ammonia	0	0	0	0	0	0	0.9	0.735	0.972
Tretinoin	(retinoic acid)			ADA	adenosine	0	0	0	0	0	0.409	0.9	0.982	0.998
LTB4	(leukotriene B4)			ADA	inosine	0	0	0	0	0	0	0.9	0.978	0.997
Calcitriol	(1,25-dihydroxy Vitamin D3)			CDK2	retinoic acid	0	0	0	0	0	0	0.7	0.843	0.951
adenosine				CCK	LTB4	0	0	0	0	0	0	0.9	0	0.9
inosine				CCNB2	CDK2	0	0	0	0	0.585	0.925	0	0.612	0.986
				1,25(OH)2D3	retinoic acid	0	0	0	0.512	0	0	0	0.981	0.981
				DNMT1	CCNB2	0	0	0	0	0.499	0	0	0.124	0.532
				CDC27	BIRC5	0	0	0	0	0	0	0.9	0.173	0.911
				TGFBR2	CLU	0	0	0	0	0	0.621	0	0.147	0.654
				CDC27	CDK2	0	0	0	0	0	0.384	0.9	0.535	0.967
				PTGR1	LTB4	0	0	0	0	0	0	0	0.536	0.536
				CD40	retinoic acid	0	0	0	0	0	0	0.15	0.828	0.85
				DNMT1	CDC45	0	0	0	0	0.463	0	0	0	0.463
				BIRC5	retinoic acid	0	0	0	0	0	0	0.15	0.831	0.852
				BIRC5	CCNB2	0	0	0	0	0.953	0	0	0.416	0.97
				COL3A1	MGP	0	0	0	0	0.431	0	0	0.071	0.436
				TGFBR2	CCNB2	0	0	0	0	0	0.62	0	0.804	0.92
				CDC27	CCNB2	0	0	0	0	0	0	0.8	0.319	0.854
				LTB4	retinoic acid	0	0	0	0.543	0	0	0	0.582	0.582
				CXCR4	CD40	0	0	0	0	0	0	0	0.522	0.522
				adenosine	inosine	0	0	0	0	0	0	0.9	0.999	0.999
				ADA	ammonia	0	0	0	0	0	0	0.9	0.258	0.923
				CCK	CA2	0	0	0	0	0	0	0	0.467	0.467
